# Supplementary material for: miR-182, miR-221 and miR-222 are potential urinary extracellular vesicle biomarkers for canine urothelial carcinoma
Source: Sci Rep. 2024 Aug 2;14:17967. doi: 10.1038/s41598-024-69070-7 (PMC11297243; doi:10.1038/s41598-024-69070-7)
Supplement: Supplementary file 2 — Supplementary Information 2. [file 41598_2024_69070_MOESM2_ESM.xlsx]

## Sheet: Sheet1
Supplementary Table 1 - Number of reads identified in each sample by small RNA sequencing. For each dog, small RNA sequencing was performed on the the EV fraction (b) and the protein fraction (d).
index	dog_fraction_group	reads_with_middle_adapter	filtered_reads	16to24_nt_reads	aligned_to_mirbase	%(aligned)
MIHT1	006_b_ucc	8428692	1878525	956341	104377	0.109142
MIHT12	013_b_hc	7771427	403125	201391	10125	0.0502753
MIHT13	004_d_ucc	8093570	664749	256508	1399	0.00545402
MIHT14	030_b_uti	6217025	590647	228714	25653	0.112162
MIHT15	021_d_ucc	8290340	3341150	386235	30554	0.0791073
MIHT16	019_b_ucc	7190185	501058	214766	34282	0.159625
MIHT17	011_b_uti	5282128	236589	132779	7956	0.0599191
MIHT2	002_d_ucc	7615184	1203599	595223	1038	0.00174388
MIHT21	006_d_ucc	11473316	6823435	516683	13863	0.0268308
MIHT23	013_d_hc	12697076	9215481	666940	1387	0.00207965
MIHT24	025_d_ucc	10866805	5413058	492701	1005	0.00203978
MIHT26	031_d_ucc	9713853	2650302	821943	1808	0.00219967
MIHT27	025_b_ucc	7103515	756289	408667	18526	0.0453328
MIHT28	032_d_ucc	11686157	909758	539235	3672	0.00680965
MIHT29	002_b_ucc	7028642	845018	512292	6467	0.0126237
MIHT31	026_b_uti	8569127	892568	480536	5303	0.0110356
MIHT32	014_d_ucc	10957095	873497	522112	4455	0.00853265
MIHT33	019_b_ucc	7462625	1133636	604494	108273	0.179113
MIHT34	021_d_ucc	7119554	2202773	369905	30847	0.0833917
MIHT36	015_b_hc	8888864	614614	325506	34128	0.104846
MIHT37	026_d_uti	10986534	1059554	510311	967	0.00189492
MIHT39	008_d_ucc	11329322	2849372	833747	3230	0.00387408
MIHT43	015_d_hc	10125437	5852024	840455	1604	0.00190849
MIHT44	019_d_ucc	8515378	4166447	773154	1453	0.00187932
MIHT45	008_b_ucc	8546705	1299831	649494	48184	0.074187
MIHT47	031_b_ucc	6403978	636279	355326	49200	0.138464
MIHT48	036_b_ucc	11004027	1062353	553940	52660	0.0950644
MIHT49	013_b_hc	9893455	1160070	668193	28644	0.0428679
MIHT5	015_b_hc	8918988	544295	220770	20475	0.0927436
MIHT50	032_b_ucc	8178190	645476	305722	6923	0.0226448
MIHT51	010_b_uti	11619833	807527	467037	86086	0.184324
MIHT52	034_b_hc	6897132	581518	292039	21348	0.0730998
MIHT53	026_d_uti	7065288	382068	176339	1499	0.00850067
MIHT57	036_d_ucc	13546291	2598826	885195	3312	0.00374155
MIHT58	030_d_uti	9559201	4719606	1114958	11739	0.0105286
MIHT61	004_b_ucc	9450921	1182233	600992	37628	0.0626098
MIHT62	018_d_uti	8118073	1336103	303755	3918	0.0128986
MIHT64	010_d_uti	12356927	1168618	346393	2379	0.00686792
MIHT65	021_b_ucc	16097250	1494005	773431	15198	0.0196501
MIHT66	029_d_hc	18992308	8080212	2534599	1490	0.000587864
MIHT68	014_b_ucc	18215157	1890053	958585	27277	0.0284555
MIHT70	004_d_ucc	18335773	2611538	1447140	2581	0.00178352
MIHT74	022_b_hc	12789378	987635	544393	20145	0.0370045
MIHT78	025_b_ucc	11627071	979730	505458	22768	0.0450443
MIHT79	014_b_ucc	9949406	710386	378787	13858	0.0365852
MIHT80	030_d_uti	11687877	4627267	1112361	13044	0.0117264
MIHT81	029_b_hc	12857084	1147687	664869	97312	0.146363
MIHT82	017_d_ucc	12666997	8088296	795050	29245	0.0367839
MIHT86	010_d_uti	14730388	4111568	2183595	2859	0.00130931
MIHT87	028_b_hc	13529069	2475629	1396035	13449	0.00963371
MIHT88	011_b_uti	4151596	175635	90031	6167	0.0684986
MIHT89	017_b_ucc	6566790	822723	486317	141539	0.291043
MIHT90	028_d_hc	14363017	7794414	1514261	1153	0.000761428
MIHT91	018_b_uti	11997700	1861676	1087438	65684	0.0604025
MIHT92	011_d_uti	6996592	979818	307489	13485	0.0438552
MIHT96	022_d_hc	8538393	1590634	549291	2522	0.00459137
