# Supplementary material for: miR-182, miR-221 and miR-222 are potential urinary extracellular vesicle biomarkers for canine urothelial carcinoma
Source: Sci Rep. 2024 Aug 2;14:17967. doi: 10.1038/s41598-024-69070-7 (PMC11297243; doi:10.1038/s41598-024-69070-7)
Supplement: Supplementary file 3 — Supplementary Information 3. [file 41598_2024_69070_MOESM3_ESM.xlsx]

## Sheet: Sheet1
Supplementary Table 2 - Differentially abundant miRNAs in EV fraction
	baseMean	log2FoldChange	pvalue	padj		Abundance in UC dogs relative to control
mature-cfa-miR-199	8.55283	3.57047	2.56635e-09	3.0283e-07		↑
mature-cfa-miR-150	13.9603	3.91407	2.01316e-08	1.18777e-06		↑
mature-cfa-miR-92b	32.4683	2.74058	6.02478e-07	2.36975e-05		↑
mature-cfa-miR-143	9.77766	2.97853	1.03785e-06	3.06166e-05		↑
mature-cfa-miR-21	926.147	1.10171	1.73249e-05	0.000408869		↑
mature-cfa-miR-222	14.0931	2.19484	2.69443e-05	0.000529904		↑
mature-cfa-miR-196a	158.346	-1.5128	7.3738e-05	0.00124301		↓
mature-cfa-miR-182	89.5469	1.50436	0.000381412	0.00562583		↑
mature-cfa-miR-221	102.734	1.53614	0.000479644	0.00628866		↑
mature-cfa-let-7c	1623.84	-1.01487	0.00111773	0.0131892		↓
mature-cfa-miR-335	13.0411	-1.48646	0.00159617	0.0171226		↓
mature-cfa-miR-196b	141.524	-1.03318	0.001743	0.0171395		↓
mature-cfa-miR-93	138.474	0.563597	0.00197182	0.0178981		↑
mature-cfa-miR-145	1.41075	3.08982	0.00213693	0.0180113		↑
mature-cfa-miR-183	53.8497	1.36103	0.00242133	0.0190478		↑
