# Supplementary material for: miR-182, miR-221 and miR-222 are potential urinary extracellular vesicle biomarkers for canine urothelial carcinoma
Source: Sci Rep. 2024 Aug 2;14:17967. doi: 10.1038/s41598-024-69070-7 (PMC11297243; doi:10.1038/s41598-024-69070-7)
Supplement: Supplementary file 4 — Supplementary Information 4. [file 41598_2024_69070_MOESM4_ESM.xlsx]

## Sheet: Sheet1
Supplementary Table 3 - Differentially abundant miRNAs in protein fraction
	baseMean	log2FoldChange	pvalue	padj		Abundance in UC dogs relative to control
mature-cfa-miR-486	51.0233	2.95129	7.45841e-05	0.00514631		↑
mature-cfa-miR-146a	43.1769	1.74094	0.00065297	0.0112637		↑
mature-cfa-miR-205	52.4884	1.77184	0.000440085	0.0112637		↑
mature-cfa-miR-25	16.1064	1.09363	0.00062753	0.0112637		↑
mature-cfa-miR-148a	60.0222	-0.999843	0.00152205	0.0210043		↓
mature-cfa-miR-92b	2.52208	2.48206	0.00264535	0.0304215		↑
mature-cfa-miR-26b	20.924	-1.32299	0.00480675	0.0473808		↓
